# Supplementary material for: Long-term running in middle-aged men and intervertebral disc health, a cross-sectional pilot study
Source: PLoS One. 2020 Feb 21;15(2):e0229457. doi: 10.1371/journal.pone.0229457 (PMC7034897; doi:10.1371/journal.pone.0229457)
Supplement: S1 Table — (XLSX) [file pone.0229457.s001.xlsx]

## Sheet: Glossary
Glossary
Variable	Description
ID	Subject ID
Gp	Group (runner/ non-runner)
Height	Height in cm
Weight	Weight in kg
BMI	Body Mass Index
Age	Age in years
Run_years	Running history in years
Run_kmwk	Running distance km/week
Run_dwk	Running days/week
Run_minkm	Running min/km (proxy of pace)
ODI	Oswestry Disability Index
SF36_physfunc	36-Item Short Form Survey; physical functioning domaine
SF36_rolephys	36-Item Short Form Survey; role limitation: physical domaine
SF36_roleemo	36-Item Short Form Survey; role limitation: emotional domaine
SF36_engfat	36-Item Short Form Survey; energy/fatigue domaine
SF36_emo	36-Item Short Form Survey; emotional well-being domaine
SF36_soc	36-Item Short Form Survey; social functioning domaine
SF36_pain	36-Item Short Form Survey; pain domaine
SF36_gen	36-Item Short Form Survey; general health domaine
t2_avlx_mean	Mean lumbar IVD T2 relaxation time: Total IVD
t2_avlx_r0c0	Mean lumbar IVD T2 relaxation time: IVD anterior annulus
t2_avlx_r0c1	Mean lumbar IVD T2 relaxation time: IVD anterior nucleus
t2_avlx_r0c2	Mean lumbar IVD T2 relaxation time: IVD centre nucleus
t2_avlx_r0c3	Mean lumbar IVD T2 relaxation time: IVD posterior nucleus
t2_avlx_r0c4	Mean lumbar IVD T2 relaxation time: IVD posterior annulus
adc_l5s1_mean	Mean Apparent Diffusion Coefficient: L5/S1 IVD only
adc_l5s1_sd	Standard Deviation of Apparent Diffusion Coefficient: L5/S1 IVD only
vb_width_avlx	Mean lumbar vertebral body width
vb_height_avlx	Mean lumbar vertebral body height
ivd_height_avlx	Mean lumbar IVD height
ivd_vb_heightratio	IVD/vertebral body height ratio
pfirrmann_l5s1	Pfirrmann grade for IVD L5/S1
pfirrmann_l45	Pfirrmann grade for IVD L4/S5
pfirrmann_l34	Pfirrmann grade for IVD L3/S4
pfirrmann_l23	Pfirrmann grade for IVD L2/L3
pfirrmann_l12	Pfirrmann grade for IVD L1/L2
pfirrmann_avlx	Mean lumbar IVD Pfirrmann grade
VB_Height_L2	Mean vertebral body height L2
VB_Height_L3	Mean vertebral body height L3
VB_Height_L4	Mean vertebral body height L4
VB_Height_L5	Mean vertebral body height L5
IVD_Height_L2L3	Mean IVD height L2/L3
IVDVB_Ratio_L2L3	IVD/vertebral body height ratio L2/L3
IVD_Height_L3L4	Mean IVD height L3/L4
IVDVB_Ratio_L3L4	IVD/vertebral body height ratio L3/L4
IVD_Height_L4L5	Mean IVD height L4/L5
IVDVB_Ratio_L4L5	IVD/vertebral body height ratio L4/L5
IVD_Height_L5S1	Mean IVD height L5/S1
IVDVB_Ratio_L5S1	IVD/vertebral body height ratio L5/S1
T2_Mean_L2L3	Mean L2/L3 IVD T2 relaxation time: Total IVD
T2_c0_L2L3	Mean L2/L3 IVD T2 relaxation time: IVD anterior annulus
T2_c1_L2L3	Mean L2/L3 IVD T2 relaxation time: IVD anterior nucleus
T2_c2_L2L3	Mean L2/L3 IVD T2 relaxation time: IVD centre nucleus
T2_c3_L2L3	Mean L2/L3 IVD T2 relaxation time: IVD posterior nucleus
T2_c4_L2L3	Mean L2/L3 IVD T2 relaxation time: IVD posterior annulus
T2_Mean_L3L4	Mean L3/L4 IVD T2 relaxation time: Total IVD
T2_c0_L3L4	Mean L3/L4 IVD T2 relaxation time: IVD anterior annulus
T2_c1_L3L4	Mean L3/L4 IVD T2 relaxation time: IVD anterior nucleus
T2_c2_L3L4	Mean L3/L4 IVD T2 relaxation time: IVD centre nucleus
T2_c3_L3L4	Mean L3/L4 IVD T2 relaxation time: IVD posterior nucleus
T2_c4_L3L4	Mean L3/L4 IVD T2 relaxation time: IVD posterior annulus
T2_Mean_L4L5	Mean L4/L5 IVD T2 relaxation time: Total IVD
T2_c0_L4L5	Mean L4/L5 IVD T2 relaxation time: IVD anterior annulus
T2_c1_L4L5	Mean L4/L5 IVD T2 relaxation time: IVD anterior nucleus
T2_c2_L4L5	Mean L4/L5 IVD T2 relaxation time: IVD centre nucleus
T2_c3_L4L5	Mean L4/L5 IVD T2 relaxation time: IVD posterior nucleus
T2_c4_L4L5	Mean L4/L5 IVD T2 relaxation time: IVD posterior annulus
T2_Mean_L5S1	Mean L5/S1 IVD T2 relaxation time: Total IVD
T2_c0_L5S1	Mean L5/S1 IVD T2 relaxation time: IVD anterior annulus
T2_c1_L5S1	Mean L5/S1 IVD T2 relaxation time: IVD anterior nucleus
T2_c2_L5S1	Mean L5/S1 IVD T2 relaxation time: IVD centre nucleus
T2_c3_L5S1	Mean L5/S1 IVD T2 relaxation time: IVD posterior nucleus
T2_c4_L5S1	Mean L5/S1 IVD T2 relaxation time: IVD posterior annulus

## Sheet: MainAnalyses
ID	Gp	Height	Weight	BMI	Age	Run_years	Run_kmwk	Run_dwk	Run_minkm	ODI	SF36_physfunc	SF36_rolephys	SF36_roleemo	SF36_engfat	SF36_emo	SF36_soc	SF36_pain	SF36_gen	t2_avlx_mean	t2_avlx_r0c0	t2_avlx_r0c1	t2_avlx_r0c2	t2_avlx_r0c3	t2_avlx_r0c4	adc_l5s1_mean	adc_l5s1_sd	vb_width_avlx	vb_height_avlx	ivd_height_avlx	ivd_vb_heightratio	pfirrmann_l5s1	pfirrmann_l45	pfirrmann_l34	pfirrmann_l23	pfirrmann_l12	pfirrmann_avlx	VB_Height_AvLx	VB_Height_L2	VB_Height_L3	VB_Height_L4	VB_Height_L5	IVD_Height_AvLx	IVDVB_Ratio_AvLx	IVD_Height_L2L3	IVDVB_Ratio_L2L3	IVD_Height_L3L4	IVDVB_Ratio_L3L4	IVD_Height_L4L5	IVDVB_Ratio_L4L5
R001	1	177.8	68	21.7	46	36	120.7	6		2	100	100	100	88	95	100	90	95	117.65	85.5212	118.602	131.519	131.923	89.5504	204.625	391.974	33.7982	25.2535	9.73679	0.385561	1	2	1	2	2	1.6	25.2535	24.6589	24.0208	25.7406	26.5939	9.71257	0.384602	9.58144	0.388559	9.64373	0.401475	10.4695	0.406731
R002	1	180.3	68	20.7	56	10	56.3	4		2	100	100	92	75	85	100	100	85	79.8215	67.7181	76.8243	85.8739	82.3194	75.6313	37.622	150.243	32.1224	26.0456	7.86503	0.301972	3	3	2	1	2	2.2	26.0456	25.5147	27.1137	27.0998	24.4541	8.51688	0.326999	8.09871	0.317413	9.6169	0.354688	9.94258	0.366887
R003	1	185.4	73	20.9	45	15	72.4	6	4.7	0	100	100	100	81	90	100	90	80	98.0738	72.8576	90.9134	113.607	104.448	83.5594	4.52	26.474	33.6553	26.7265	7.91578	0.296177	3	3	2	1	1	2	26.7265	26.817	24.727	28.6314	26.7305	7.92072	0.296362	9.76701	0.364209	9.71197	0.392768	6.09622	0.212921
R004	1	180.3	71.2	22.1	44	11	56.3	5	3.9	20	70	50	50	25	50	25	45	45	94.2775	72.2167	93.6856	109.785	99.9958	77.5971	318.336	404.321	31.5198	27.4295	7.06902	0.257716	3	1	2	2	2	2	27.4295	27.179	26.9308	28.3042	27.3039	7.42077	0.27054	7.53775	0.277338	7.86523	0.292053	7.94486	0.280695
R005	1	182.9	68	20.8	49	12	67.6	6	3.9	0	100	100	100	75	85	100	90	100	88.9623	77.0396	85.8392	96.7961	93.951	75.5942	263.178	376.533	34.9018	27.3809	8.33273	0.304326	2	3	2	2	2	2.2	27.3809	27.0703	28.0019	28.7663	25.6853	8.72379	0.318608	9.31411	0.344071	8.81083	0.314652	8.2224	0.285835
R006	1	177.8	67.1	20.9	45	33	128.7	6	4.7	0	100	100	100	75	90	100	100	85	97.9761	81.0913	94.7965	110.62	101.598	84.9633	132.896	321.611	32.5126	25.8883	7.54654	0.291504	2	2	1	2	2	1.8	25.8883	25.6944	26.1963	26.5216	25.1409	7.9048	0.305343	7.89519	0.307273	7.1705	0.273722	8.30595	0.313177
R007	1	182.9	77.1	24.1	45	35	56.3	6	4.3	0	100	100	100	100	100	100	100	100	90.5907	68.6572	87.9709	100.819	99.0771	77.989	533.36	586.938	33.1505	28.3001	7.71076	0.272464	2	2	2	2	2	2	28.3001	26.9232	28.7967	27.7169	29.7637	8.00538	0.282874	7.79447	0.289508	8.41175	0.292108	9.29279	0.335276
R010	1	167.6	59	21.1	51	12	96.6	6	4.1	6	100	100	83	69	85	100	78	95							306.591	435.272					2	1	3	2	2	2
R011	1	177.8	68.9	22.4	53	39	88.5	6	4.8										88.1119	69.7887	86.7263	97.976	94.1819	74.3164	439.736	489.171	30.6169	27.2856	8.29975	0.30418	2	2	2	1	1	1.6	27.2856	28.8165	27.6389	26.9149	25.7721	8.09561	0.296698	9.5757	0.332299	7.35536	0.266123	8.00637	0.297469
R201	2	177.8	66.7	21.5	53					8	95	100	100	63	90	100	100	75	73.6345	62.4821	71.9855	78.4782	78.3792	66.4237	284.959	425.708	31.3504	28.5171	7.86047	0.27564	3	3	2	2	2	2.4	28.5171	29.8706	27.4271	28.9566	27.8142	8.1366	0.285323	7.63688	0.255665	8.33602	0.303933	8.74363	0.301957
R202	2	172.7	76.7	26.2	49					6	95	100	100	81	100	100	90	80	77.2222	68.7408	76.8026	83.5943	77.1038	67.7282	419.76	526.881	30.1149	27.0455	6.36992	0.235526	2	3	2	3	2	2.4	27.0455	24.7932	27.1101	28.5548	27.7237	6.39729	0.236538	6.2819	0.253372	6.3935	0.235834	5.83245	0.204254
R203	2	185.4	79.4	24.1	43					18	85	88	100	69	85	100	68	55	75.5473	73.4165	73.9648	78.0036	75.6978	73.6537	12.387	42.998	32.8217	29.209	6.60915	0.226271	3	2	2	3	2	2.4	29.209	27.2865	29.0464	29.1674	31.3357	6.8206	0.23351	5.4009	0.197933	7.49516	0.258041	7.96131	0.272952
R204	2	167	67.8	24.3	49					2	95	100	100	81	95	100	78	80	86.8051	70.2365	82.9683	92.3703	93.6146	77.7817	185.095	326	28.607	28.787	6.28606	0.218365	4	1	2	2	2	2.2	28.787	27.135	28.7241	30.6679	28.6209	6.53881	0.227145	6.47424	0.238594	6.88217	0.239596	7.65743	0.249689
R205	2	175.1	65.9	21.5	49																				1.379	11.116					5	4	3	3	5	4
R206	2	174.8	62.3	20.4	46					10	95	100	100	56	75	100	90	75	129.841	110.933	124.934	137.569	133.71	111.582	124.466	298.846	34.4139	28.2277	6.43977	0.228136	3	1	2	2	2	2	28.2277	27.4245	29.1608	29.0089	27.3166	6.45919	0.228824	6.80642	0.248187	6.67735	0.228983	7.11676	0.24533
R207	2	175.7	76.2	24.7	55					0	100	100	92	69	75	75	100	95							328.962	427.048	34.2145	27.7593			2	2	2	1	2	1.8	27.7593	28.6125	29.4432	26.4016	26.5798
R208	2	175	81.2	26.5	55					0	100	100	100	69	80	88	88	80							261.451	321.556	29.9064	26.2502	6.25623	0.238331	4	2	3	2	2	2.6	26.2502	26.7307	26.1456	25.1106	27.0138	6.25623	0.238331	5.6974	0.213141	5.95327	0.227696	7.34662	0.292571
[truncated: 32 more columns]

## Sheet: VertebralBody-ByLevel
id	gp	level	meanwidthmm	meanheightmm
R001	1	L5	28.7474	26.5939
R001	1	L4	34.2247	25.7406
R001	1	L3	33.74	24.0208
R001	1	L2	38.4808	24.6589
R002	1	L5	28.3845	24.4541
R002	1	L4	31.8978	27.0998
R002	1	L3	33.1389	27.1137
R002	1	L2	35.0682	25.5147
R003	1	L5	33.8723	26.7305
R003	1	L4	32.8673	28.6314
R003	1	L3	33.8677	24.727
R003	1	L2	34.0139	26.817
R004	1	L5	29.6341	27.3039
R004	1	L4	30.2633	28.3042
R004	1	L3	32.6728	26.9308
R004	1	L2	33.5091	27.179
R005	1	L5	29.493	25.6853
R005	1	L4	33.7314	28.7663
R005	1	L3	35.8986	28.0019
R005	1	L2	40.4843	27.0703
R006	1	L5	29.9769	25.1409
R006	1	L4	32.2309	26.5216
R006	1	L3	32.9579	26.1963
R006	1	L2	34.8849	25.6944
R007	1	L5	32.3877	29.7637
R007	1	L4	32.9373	27.7169
R007	1	L3	34.2855	28.7967
R007	1	L2	32.9916	26.9232
R010	1	L5	30.973	25.7721
R010	1	L4	30.3121	26.9149
R010	1	L3	31.6907	27.6389
R010	1	L2	29.4917	28.8165
R201	2	L5	28.1655	27.8142
R201	2	L4	31.3352	28.9566
R201	2	L3	33.0753	27.4271
R201	2	L2	32.8253	29.8706
R202	2	L5	27.8746	27.7237
R202	2	L4	31.1464	28.5548
R202	2	L3	31.1219	27.1101
R202	2	L2	30.3168	24.7932
R203	2	L5	31.5334	31.3357
R203	2	L4	31.8063	29.1674
R203	2	L3	33.9607	29.0464
R203	2	L2	33.9864	27.2865
R204	2	L5	28.9649	28.6209
R204	2	L4	29.144	30.6679
R204	2	L3	28.5509	28.7241
R204	2	L2	27.7682	27.135
R206	2	L5	32.8885	27.3166
R206	2	L4	35.8069	29.0089
R206	2	L3	33.181	29.1608
R206	2	L2	35.7793	27.4245
R207	2	L5	32.8525	26.5798
R207	2	L4	33.0439	26.4016
R207	2	L3	35.8089	29.4432
R207	2	L2	35.1529	28.6125
R208	2	L5	25.2772	27.0138
R208	2	L4	29.4528	25.1106
R208	2	L3	31.5257	26.1456
R208	2	L2	33.37	26.7307

## Sheet: IVD-ByLevel
id	gp	ivd_level	ivd_height	ivd_vb_ratio
R001	1	L05S01	9.15563	0.344275
R001	1	L04L05	10.4695	0.406731
R001	1	L03L04	9.64373	0.401475
R001	1	L02L03	9.58144	0.388559
R002	1	L05S01	6.40933	0.262096
R002	1	L04L05	9.94258	0.366887
R002	1	L03L04	9.6169	0.354688
R002	1	L02L03	8.09871	0.317413
R003	1	L05S01	6.10769	0.228492
R003	1	L04L05	6.09622	0.212921
R003	1	L03L04	9.71197	0.392768
R003	1	L02L03	9.76701	0.364209
R004	1	L05S01	6.33522	0.232026
R004	1	L04L05	7.94486	0.280695
R004	1	L03L04	7.86523	0.292053
R004	1	L02L03	7.53775	0.277338
R005	1	L05S01	8.5478	0.332789
R005	1	L04L05	8.2224	0.285835
R005	1	L03L04	8.81083	0.314652
R005	1	L02L03	9.31411	0.344071
R006	1	L05S01	8.24755	0.328053
R006	1	L04L05	8.30595	0.313177
R006	1	L03L04	7.1705	0.273722
R006	1	L02L03	7.89519	0.307273
R007	1	L05S01	6.52249	0.219143
R007	1	L04L05	9.29279	0.335276
R007	1	L03L04	8.41175	0.292108
R007	1	L02L03	7.79447	0.289508
R010	1	L05S01
R010	1	L04L05
R010	1	L03L04
R010	1	L02L03
R011	1	L05S01	7.445	0.288878
R011	1	L04L05	8.00637	0.297469
R011	1	L03L04	7.35536	0.266123
R011	1	L02L03	9.5757	0.332299
R201	2	L05S01	7.82989	0.281507
R201	2	L04L05	8.74363	0.301957
R201	2	L03L04	8.33602	0.303933
R201	2	L02L03	7.63688	0.255665
R202	2	L05S01	7.0813	0.255424
R202	2	L04L05	5.83245	0.204254
R202	2	L03L04	6.3935	0.235834
R202	2	L02L03	6.2819	0.253372
R203	2	L05S01	6.42502	0.205039
R203	2	L04L05	7.96131	0.272952
R203	2	L03L04	7.49516	0.258041
R203	2	L02L03	5.4009	0.197933
R204	2	L05S01	5.14138	0.179637
R204	2	L04L05	7.65743	0.249689
R204	2	L03L04	6.88217	0.239596
R204	2	L02L03	6.47424	0.238594
R205	2	L05S01
R205	2	L04L05
R205	2	L03L04
R205	2	L02L03
R206	2	L05S01	5.23622	0.191686
R206	2	L04L05	7.11676	0.24533
R206	2	L03L04	6.67735	0.228983
R206	2	L02L03	6.80642	0.248187
R207	2	L05S01
R207	2	L04L05
R207	2	L03L04
R207	2	L02L03
R208	2	L05S01	6.02764	0.223132
R208	2	L04L05	7.34662	0.292571
R208	2	L03L04	5.95327	0.227696
R208	2	L02L03	5.6974	0.213141

## Sheet: T2-ByLevel
id	gp	ivd_level	t2_mean	t2_r0c0	t2_r0c1	t2_r0c2	t2_r0c3	t2_r0c4
R001	1	Av	117.544	85.7215	118.544	131.622	131.467	89.4322
R001	1	L05S01	115.111	90.3282	117.218	133.992	120.989	86.7148
R001	1	L04L05	110.885	84.5816	115.209	121.627	122.17	83.3348
R001	1	L03L04	119.232	80.8104	120.39	134.668	136.612	90.9091
R001	1	L02L03	124.948	87.1657	121.36	136.2	146.098	96.7701
R002	1	Av	80.2781	67.557	76.1416	87.0765	83.083	76.6551
R002	1	L05S01	71.9352	64.1503	61.048	70.3061	74.628	90.5516
R002	1	L04L05	73.5792	67.2511	71.8554	79.5716	71.8804	71.4717
R002	1	L03L04	84.508	70.4012	79.3784	94.4945	87.4422	75.9344
R002	1	L02L03	91.0899	68.4252	92.2848	103.934	98.3815	68.6627
R003	1	Av	91.9603	73.5547	84.9075	103.327	96.2123	84.4882
R003	1	L05S01	75.8041	71.7768	67.0115	75.5116	79.3558	86.6336
R003	1	L04L05	81.6591	80.8878	78.8799	85.4583	78.595	83.0386
R003	1	L03L04	92.4379	71.2973	86.007	105.591	95.4977	85.1017
R003	1	L02L03	117.94	70.2568	107.732	146.749	131.401	83.1788
R004	1	Av	89.9803	69.6653	90.9585	104.277	93.0069	75.3127
R004	1	L05S01	68.9411	60.7337	62.4621	69.4158	73.7019	75.7335
R004	1	L04L05	90.5672	70.5625	91.9769	104.618	92.0729	75.2174
R004	1	L03L04	96.0162	72.9254	105.621	115.132	92.7489	73.7231
R004	1	L02L03	104.397	74.4396	103.774	127.942	113.504	76.5766
R005	1	Av	88.3784	74.4049	85.6325	96.9939	94.2741	73.3565
R005	1	L05S01	92.9329	79.6526	92.6485	102.927	97.9681	76.1786
R005	1	L04L05	75.2194	70.9273	76.3447	77.9754	75.5333	71.1418
R005	1	L03L04	92.6176	70.9666	86.8252	106.227	100.714	71.8202
R005	1	L02L03	92.7439	76.073	86.7118	100.846	102.881	74.2852
R006	1	Av	89.3088	77.4015	86.4752	98.7918	91.5563	79.7951
R006	1	L05S01	81.0413	68.3651	81.5284	88.0493	83.9724	74.5471
R006	1	L04L05	78.3325	73.8103	74.5618	82.7498	78.7179	78.882
R006	1	L03L04	110.45	82.7475	109.441	131.325	114.545	83.4052
R006	1	L02L03	87.4115	84.683	80.3696	93.0433	88.9899	82.3461
R007	1	Av	88.4588	68.5205	86.3884	98.6252	95.8958	75.0292
R007	1	L05S01	84.6637	69.8406	83.1794	95.7994	86.8045	74.2466
R007	1	L04L05	84.5536	72.2299	84.8404	94.5486	88.2414	70.8962
R007	1	L03L04	89.9708	68.6415	88.6563	100.878	96.4787	73.818
R007	1	L02L03	94.647	63.3701	88.8774	103.275	112.059	81.1559
R010	1	Av
R010	1	L05S01
R010	1	L04L05
R010	1	L03L04
R010	1	L02L03
R011	1	Av	84.5096	68.691	83.4689	93.0214	89.1585	73.1723
R011	1	L05S01	90.0234	70.361	95.2558	95.159	92.1593	81.7835
R011	1	L04L05	76.1918	63.6528	68.3111	83.9016	81.4373	68.0651
R011	1	L03L04	75.7015	66.4573	75.5404	84.1599	75.1831	67.3904
R011	1	L02L03	96.1217	74.293	94.7684	108.865	107.854	75.45
R201	2	Av	71.0927	61.1109	69.523	76.6202	74.6073	63.9988
R201	2	L05S01	64.1937	58.9498	60.7756	67.7255	65.4072	65.2503
R201	2	L04L05	67.0158	62.8502	68.1012	70.9136	68.4193	60.1643
R201	2	L03L04	75.1781	62.0701	75.3372	82.4482	79.0649	64.361
R201	2	L02L03	77.9832	60.5736	73.878	85.3934	85.5378	66.2195
R202	2	Av	75.4949	68.065	75.8731	82.3717	73.9856	66.7939
R202	2	L05S01	87.1317	76.3607	88.8471	95.6734	88.1814	73.9314
R202	2	L04L05	58.8909	59.7505	55.8299	61.1115	53.7127	63.0847
R202	2	L03L04	83.2197	66.4178	84.4573	94.7303	85.2815	65.8089
R202	2	L02L03	72.7371	69.7309	74.3582	77.9715	68.7669	64.3506
R203	2	Av	73.5875	71.697	71.5119	76.4411	73.6246	71.2497
R203	2	L05S01	75.2248	73.1531	70.1483	75.8655	75.2881	80.5079
R203	2	L04L05	69.7031	68.6671	72.764	69.9827	68.4709	64.3819
R203	2	L03L04	67.0188	66.9666	66.5389	68.5968	67.8508	63.3408
R203	2	L02L03	82.4034	78.0012	76.5964	91.3193	82.8884	76.768
R204	2	Av	85.2235	68.3318	81.3378	91.2656	91.3235	77.0946
R204	2	L05S01	67.0417	60.7767	59.226	61.0886	68.1018	91.1962
R204	2	L04L05	93.3291	67.9111	89.7849	107.515	103.703	72.0769
R204	2	L03L04	86.9607	77.9878	86.8657	92.7157	88.8504	73.0967
R204	2	L02L03	93.5624	66.6516	89.4747	103.743	104.639	72.0085
R205	2	Av
R205	2	L05S01
R205	2	L04L05
R205	2	L03L04
R205	2	L02L03
R206	2	Av	128.452	109.376	123.073	135.62	131.864	111.503
R206	2	L05S01	100.17	111.163	91.8542	97.4417	94.4337	105.727
R206	2	L04L05	139.515	113.45	141.511	149.793	144.952	107.932
R206	2	L03L04	135.455	104.327	123.084	145.869	143.983	118.727
R206	2	L02L03	138.666	108.564	135.841	149.377	144.086	113.625
R207	2	Av
R207	2	L05S01
R207	2	L04L05
R207	2	L03L04
R207	2	L02L03
R208	2	Av
R208	2	L05S01
R208	2	L04L05
R208	2	L03L04
R208	2	L02L03

## Sheet: Pfirrmann-ByLevel
id	gp	level	Pfirrmann
R001	1	L05S01	1
R001	1	L04L05	2
R001	1	L03L04	1
R001	1	L02L03	2
R001	1	L01L02	2
R002	1	L05S01	3
R002	1	L04L05	3
R002	1	L03L04	2
R002	1	L02L03	1
R002	1	L01L02	2
R003	1	L05S01	3
R003	1	L04L05	3
R003	1	L03L04	2
R003	1	L02L03	1
R003	1	L01L02	1
R004	1	L05S01	3
R004	1	L04L05	1
R004	1	L03L04	2
R004	1	L02L03	2
R005	1	L05S01	2
R005	1	L04L05	3
R005	1	L03L04	2
R005	1	L02L03	2
R005	1	L01L02	2
R006	1	L05S01	2
R006	1	L04L05	2
R006	1	L03L04	1
R006	1	L02L03	2
R006	1	L01L02	2
R007	1	L05S01	2
R007	1	L04L05	2
R007	1	L03L04	2
R007	1	L02L03	2
R007	1	L01L02	2
R010	1	L05S01	2
R010	1	L04L05	1
R010	1	L03L04	3
R010	1	L02L03	2
R010	1	L01L02	2
R011	1	L05S01	2
R011	1	L04L05	2
R011	1	L03L04	2
R011	1	L02L03	1
R011	1	L01L02	1
R201	2	L05S01	3
R201	2	L04L05	3
R201	2	L03L04	2
R201	2	L02L03	2
R201	2	L01L02	2
R202	2	L05S01	2
R202	2	L04L05	3
R202	2	L03L04	2
R202	2	L02L03	3
R202	2	L01L02	2
R203	2	L05S01	3
R203	2	L04L05	2
R203	2	L03L04	2
R203	2	L02L03	3
R203	2	L01L02	2
R204	2	L05S01	4
R204	2	L04L05	1
R204	2	L03L04	2
R204	2	L02L03	2
R204	2	L01L02	2
R205	2	L05S01	5
R205	2	L04L05	4
R205	2	L03L04	3
R205	2	L02L03	3
R205	2	L01L02	5
R206	2	L05S01	3
R206	2	L04L05	1
R206	2	L03L04	2
R206	2	L02L03	2
R206	2	L01L02	2
R207	2	L05S01	2
R207	2	L04L05	2
R207	2	L03L04	2
R207	2	L02L03	1
R207	2	L01L02	2
R208	2	L05S01	4
R208	2	L04L05	2
R208	2	L03L04	3
R208	2	L02L03	2
R208	2	L01L02	2
